# Supplementary material for: A Review of Climate Security Discussions in Japan
Source: Int J Environ Res Public Health. 2022 Jul 6;19(14):8253. doi: 10.3390/ijerph19148253 (PMC9318022; doi:10.3390/ijerph19148253)
Supplement: Supplementary file 1 [file ijerph-19-08253-s001.zip]

Archive with 1 entries (1 files):
- ijerph-1752210-supplementary.pdf
